# Supplementary material for: Miniaturizing Nanotoxicity Assays in Daphnids
Source: Animals (Basel). 2024 Jul 12;14(14):2046. doi: 10.3390/ani14142046 (PMC11274355; doi:10.3390/ani14142046)
Supplement: Supplementary file 1 [file animals-14-02046-s001.zip]

Archive with 4 entries (4 files):
- EC50_Plot.html
- Supplementary.pdf
- Weight_per_Daphnia_in_Vessel_Plot.html
- Weight_Plot.html
